# Supplementary material for: N6-Methyladenosine-Regulated mRNAs: Potential Prognostic Biomarkers for Patients With Lung Adenocarcinoma
Source: Front Cell Dev Biol. 2021 Aug 6;9:705962. doi: 10.3389/fcell.2021.705962 (PMC8377381; doi:10.3389/fcell.2021.705962)
Supplement: Supplementary file 3 [file Data_Sheet_1.xlsx]

## Sheet: Table S1
The clinic pathological features of LUAD patients(n=6) cohorts in tissue Human m6A Epitranscriptomic microarray assay
LUAD patients	No. of patients
Total	6
Sex
male	2
female	4
Age
＜65	3
≥65	3
T-classification
1&2	4
3&4	2
N-classification
0	3
＞0	3
M-classification
0	6
1	0
TNM stage
I	3
III	3
Primary location
Left lung	2
Right lung	4

## Sheet: TableS2
Table S2. PCR primers sequence for qPCR
Name		Sequence
GAPDH	Sense	5’- CGGAGTCAACGGATTTGGTCGTAT-3’
	Anti-sense	5’- AGCCTTCTCCATGGTGGTGAAGAC-3’
METTL3	Sense	5’-GGAATCACCTCCGACACTC-3’
	Anti-sense	5’-AAGCTGCACTTCAGACGAAT-3’
ALKBH5	Sense	5’-TCAAGCCTATTCGGGTGTCG-3’
	Anti-sense	5’-TTGGGTTTCAGAGCAGGGTC-3
SLC24A3	Sense	5’-GCAGGTGAACGACACTCTGA-3’
	Anti-sense	5’-CAATGGCCAGCGCATAGAAC-3’
NELL2	Sense	5’-GCCTTTACAACAGGTTCGGG-3’
	Anti-sense	5’-CTCCGTCGGGGAATTAGCTC-3’
ZNF587B	Sense	5’-GCATAGCTAAACTGCGTGGC-3’
	Anti-sense	5’-AGCCATGAAGTCGTCCACTG-3’
GSTA5	Sense	5’-TGGGAGTGGGTTTTCCCTAA-3’
	Anti-sense	5’-CCCCGTGCATTGGAGTAGTG-3’
MGST3	Sense	5’-TCTGTAGTATGTGAGGTTGAG-3’
	Anti-sense	5’-TGGAGTATCTGTAGCAAGTG-3’
ZFAS1	Sense	5’-ATTGTCCTGCCCGTTAGAGC-3’
	Anti-sense	5’-TCCATCGCCAGTTTTCGTCA-3’

## Sheet: Table S3
The patient information of TCGA training set.
id	futime	fustat	EGFR	RFXAP	KHDRBS2	ADAMTS6	MGST3	MAPRE3	CDHR5	USP1	ARHGEF4	TXN	riskScore	risk
TCGA-91-A4BD	1.65205	0	10.1556	3.64941	0.208999	0.015171	7.60387	7.64638	0.0755052	5.80031	0.237123	179.846	0.385372	low
TCGA-78-7535	2.6	1	7.55711	2.45566	1.67794	0.0160826	6.67661	4.72411	0.0142298	10.4523	0.0385668	184.012	0.510104	low
TCGA-64-1679	6.81644	0	16.1891	1.05667	0.063648	0.158817	6.72554	4.8596	0.0191618	14.6698	0.140963	71.0076	0.861459	high
TCGA-05-4405	1.67123	0	31.2984	1.54585	2.44017	0.122158	6.44657	7.3085	0.0168882	10.3796	1.41239	122.511	0.580972	low
TCGA-78-8655	6.46575	0	10.9557	1.64594	0.643162	0.1715	7.93195	2.1415	0.0395162	11.4524	0.302941	158.809	0.828346	high
TCGA-86-8073	2.0274	0	7.86336	2.5432	3.56999	0.0758968	7.72751	6.59758	0.164591	19.7473	1.31787	562.259	0.515324	low
TCGA-44-7659	1.89315	0	22.0229	3.61458	6.53583	0.16282	8.97409	8.16355	0.158116	9.92788	0.251682	149.402	0.246832	low
TCGA-55-A4DG	1.66575	0	18.2878	4.20883	1.30059	0.100309	7.53944	7.13162	0.234933	12.1483	2.17046	62.4126	0.358349	low
TCGA-55-6985	3.37808	0	17.6222	2.03973	3.12982	0.102235	8.00835	8.2621	0.0502538	11.9543	0.788027	121.404	0.44857	low
TCGA-38-4629	2.36712	1	8.53136	1.06862	0.0650281	0.308295	13.4223	4.53022	0.0130515	11.3299	0.648091	120.872	0.944838	high
TCGA-78-7147	1.60548	1	45.9635	1.70145	0.29962	0.0690111	10.4752	12.7881	0.00925159	21.0803	0.0913427	140.972	0.586061	low
TCGA-05-5429	0.753425	1	3.28852	1.01125	0.0138885	0.396958	30.1442	2.23785	34.2779	13.0904	0.155416	266.336	6.67679	high
TCGA-49-6744	4.61096	0	10.5024	2.77048	0.679899	0.220455	6.80262	5.45333	0.102345	10.2171	0.550105	145.33	0.559752	low
TCGA-44-5643	2.77534	0	9.18328	2.48478	0.0582245	0.126793	3.8628	10.1197	0.245406	10.9949	4.4088	262.785	0.538688	low
TCGA-49-AARQ	18.4438	0	7.80282	3.07799	0.122564	0.272463	6.80724	14.3571	0.0430488	11.6661	0.0357167	336.376	0.392187	low
TCGA-MP-A4TC	0.20274	1	12.4819	2.29915	0.383376	0.441701	10.7435	3.36607	0.0590515	16.9873	0.114319	162.272	0.842679	high
TCGA-49-AAR0	13.0548	0	3.67207	2.36827	0.658649	0.19921	12.2599	11.2308	0.049573	10.1085	0.759224	256.593	0.479458	low
TCGA-86-8076	2.72055	0	8.53619	2.25632	0.210762	0.136503	9.91954	8.77541	0.262558	10.0862	0.682805	165.296	0.546627	low
TCGA-44-4112	2.2137	1	35.7957	4.3231	1.15558	1.1816	7.7837	6.07967	1.09645	12.4881	0.625928	139.119	0.690707	high
TCGA-69-7765	0.452055	0	15.7886	1.78695	1.22333	0.107916	9.58995	5.08594	0.0477417	13.4707	0.454198	147.409	0.668448	high
TCGA-50-6597	3.47397	1	7.96026	0.539623	0.0470829	0.0213605	16.6332	8.75036	0.00944981	5.32289	0.0914704	1383.43	1.17591	high
TCGA-73-4677	0.10411	1	5.9857	1.05335	0.239619	0.0545768	10.8541	3.00675	0.0117778	6.95522	0.204068	232.731	0.871254	high
TCGA-55-6972	4.47123	1	4.56021	2.18688	1.59438	0.0149656	7.09142	5.47337	0.0220691	7.91978	0.243526	909.671	0.678646	high
TCGA-78-7633	4.1863	1	5.16954	1.71097	0.375977	0.0456397	11.6283	5.48059	0.0183553	8.57705	1.175	265.934	0.693355	high
TCGA-44-2659	3.74521	0	70.2527	2.2064	1.5472	0.0690965	6.6318	5.11362	0.105533	12.4013	0.146534	154.627	0.684411	high
TCGA-97-A4M0	1.7863	0	31.0677	2.1836	0.685064	0.0684545	4.6506	10.8508	0.0783207	9.52061	0.59436	143.717	0.478574	low
TCGA-50-5068	4.10685	1	2.44624	2.3997	4.77573	0.166561	20.8877	2.88768	0	12.5562	0.0417512	143.571	0.482918	low
TCGA-55-8085	2.47671	0	6.81425	2.37719	0.7661	0.14972	8.16282	3.52274	0.0551962	11.523	0.19234	393.922	0.702649	high
TCGA-53-7813	1.16164	0	5.03835	2.94791	1.42108	1.27455	22.3585	2.98476	0.0438799	6.86684	0.186886	273.039	1.00325	high
TCGA-62-8399	7.3863	0	16.6589	2.50852	7.38455	0.406468	6.65237	3.3392	0.0294786	22.4342	0.0837001	65.15	0.421678	low
TCGA-44-7670	2.41644	0	4.95772	2.29169	0.19623	0.304984	9.90488	10.5793	0.102908	16.022	2.30949	311.027	0.606117	low
TCGA-44-2657	3.70137	0	13.3359	2.46222	0.98672	0.139528	7.8755	3.92226	0.0231476	11.8819	0.241984	63.4043	0.594245	low
TCGA-91-8496	1.38356	0	9.68795	1.28286	0.992237	0.0991485	10.8638	7.02821	0.0226877	13.6246	0.172758	108.721	0.664673	high
TCGA-55-8096	1.96986	1	55.7426	1.87562	0.172264	0.293854	10.7926	6.82115	0.442553	8.75121	0.579642	89.5486	0.801869	high
TCGA-MP-A4SY	4.11233	1	10.0252	2.5597	0.0167627	0.330812	10.4904	6.56595	0.0656051	7.4825	2.05164	122.201	0.628052	low
TCGA-73-4676	0.769863	1	18.0718	1.90001	0.396076	0.0359383	17.8337	9.05841	0.0183449	17.7556	1.44662	268.895	0.650721	high
TCGA-86-8075	1.90137	1	27.1853	1.81752	0.0822274	0.311762	8.14369	4.44283	0.261699	17.2374	0.969438	204.348	0.928744	high
TCGA-78-8660	0.879452	1	4.08104	1.12306	0.560879	0.0854983	9.87712	3.99311	0.0945603	9.97163	1.71031	184.971	0.829888	high
TCGA-91-6840	1.01918	0	10.3744	3.6692	1.22455	0.139917	2.42559	1.28422	0.036411	14.1665	0.359493	40.0091	0.49999	low
TCGA-44-2665	3.56438	0	7.90374	3.35067	0.236665	0.347047	16.0804	4.24109	0.0367742	7.88057	1.7976	206.126	0.617474	low
TCGA-75-7025	9.05479	0	20.5038	2.71842	0.145117	0.178699	6.36654	14.1116	0.0332866	7.57169	0.559018	106.567	0.38019	low
TCGA-44-3917	3.2411	0	42.991	4.27558	15.1361	1.89049	16.7367	2.09378	1.42201	31.2652	0.14011	90.4	0.412974	low
TCGA-69-8255	0.353425	0	20.8487	1.32075	0.10394	0.206663	7.08888	1.5843	0.114284	10.3853	0.422471	208.327	1.01853	high
TCGA-95-A4VN	1.51507	0	36.1577	1.13863	0.127121	0.321317	9.56533	7.50514	0.114813	11.2306	0.127011	205.017	0.893063	high
TCGA-78-7152	3.32877	1	3.89647	1.69994	0.0894144	0.0535463	5.42073	3.77363	0.0215352	11.0738	0.175099	136.977	0.71496	high
TCGA-55-7914	0.512329	1	9.4906	2.76445	0.266196	0.108691	10.1772	2.60914	0.0801405	15.7155	0.47021	110.284	0.66011	high
TCGA-97-A4M3	1.47945	0	3.37936	2.02553	0.309546	0.138782	11.5545	6.13795	0.0274092	6.44954	2.37294	359.982	0.685332	high
TCGA-73-4659	1.94795	1	4.40921	1.73882	0.310453	0.267608	6.12302	7.72272	0.00958612	9.98938	1.56907	143.591	0.651916	high
TCGA-38-4630	2.93973	1	1.89519	6.95354	0.0135622	0.302721	13.3282	2.80702	0.277644	23.387	3.22498	64.574	0.334039	low
TCGA-95-8494	0.230137	0	29.2129	1.8003	3.85717	0.119392	6.54951	8.51448	0.108744	10.0207	1.23605	116.645	0.451631	low
TCGA-50-5055	5.0137	1	3.87356	2.09846	0.437709	0.251534	10.6067	6.41561	0.0292836	11.0586	0.238101	133.444	0.631544	low
TCGA-4B-A93V	0.821918	1	2.5743	1.06106	0.39021	0.299771	12.8151	4.19163	0.114865	5.77284	0.507409	381.89	0.96368	high
TCGA-62-A46V	6.02466	0	13.1394	2.3684	0.880666	0.152791	11.9195	11.718	0.0640978	12.2662	0.550501	141.733	0.449053	low
TCGA-71-6725	0.70137	0	23.5232	1.68898	2.10357	0.062924	9.79835	4.00134	0.0139187	12.6453	0.02964	106.787	0.646846	low
TCGA-49-AARN	3.10959	1	9.21317	2.04595	0.0784162	0.170764	7.85798	7.42252	2.58742	12.7745	1.63799	138.992	0.718222	high
TCGA-55-5899	2.54795	0	7.0069	1.94891	13.2842	0.369524	7.39857	10.3043	0.0145961	11.0992	0.0762934	239.364	0.185169	low
TCGA-55-8615	1.22192	0	6.77465	1.38877	0.932608	0.212017	10.4661	3.88995	0.104903	5.54456	2.88379	110.812	0.785782	high
TCGA-97-A4M1	1.64658	0	12.1746	2.62899	1.09315	0.125027	8.7361	8.10681	0.0387179	10.3266	0.646752	143.351	0.473813	low
TCGA-05-4403	1.58356	0	3.97608	0.988016	0.205915	0.125222	14.4406	3.83096	12.8522	7.10604	0.902901	156.438	1.63343	high
TCGA-99-7458	2.04658	0	25.6903	2.2355	1.55391	0.107958	6.40517	5.50547	0.133103	16.8336	0.347105	160.568	0.609681	low
TCGA-64-5778	3.57534	0	7.2907	2.13267	1.04441	0.0683401	10.2975	4.24504	0.0302334	11.1353	0.0678941	261.975	0.640253	low
TCGA-78-7145	2.26301	1	14.3588	1.2628	0.12384	0.0618021	5.47156	6.234	0.00621386	19.3072	0.151572	167.368	0.78066	high
TCGA-NJ-A4YP	0.136986	0	2.72151	2.09641	0.0573569	0.391439	11.9309	1.95279	8.23427	9.77141	1.60173	166.242	1.33072	high
TCGA-55-7283	1.66849	0	21.3287	2.54577	2.33891	0.0204552	10.7426	5.67415	0.00565582	9.74241	0.775205	123.546	0.474963	low
TCGA-55-8208	1.84658	0	3.85243	2.43164	0.917518	0.213153	11.3622	5.94579	0.114301	11.6132	0.40383	184.776	0.586749	low
TCGA-55-8302	1.30959	0	7.41866	0.857382	0.300494	0.0817967	6.48834	4.56547	0.0581569	8.27771	3.05236	213.276	0.88676	high
TCGA-91-6830	0.164384	0	12.7468	2.79946	0.618602	0.265211	12.0759	6.40173	0.0838059	10.964	1.56473	319.875	0.619246	low
TCGA-78-7166	0.706849	1	2.33349	0.760318	0.0259256	0.102328	15.7245	2.56935	0.604896	5.34312	1.38559	468.209	1.13718	high
TCGA-62-8395	3.33151	0	14.6965	1.40198	4.94181	0.125791	6.5683	8.39915	0.0567853	9.41522	0.773919	109.618	0.419626	low
TCGA-55-7727	0.326027	0	14.4417	2.3213	6.90493	0.101599	10.3503	3.87513	0.0112367	22.7858	0.308897	251.477	0.422585	low
TCGA-49-4494	2.96164	1	10.9363	1.32229	0.135443	0.103515	15.3237	3.76492	0.00627326	10.0223	0.201599	154.076	0.847205	high
TCGA-49-4501	3.89315	1	21.8107	1.83686	0.262258	0.0872526	11.1032	5.65792	0.0146213	14.3251	0.216255	118.047	0.706911	high
TCGA-91-6847	2.30685	0	191.217	3.71229	0.127807	0.661009	12.3047	1.75681	0.0128258	31.5392	0.00827656	103.742	1.55368	high
TCGA-86-A4JF	2.01918	1	22.7458	1.37071	0.779369	0.117605	7.8424	3.25543	0.0408062	11.4463	0.142196	225.629	0.852647	high
TCGA-05-4396	0.830137	1	10.0975	2.65675	0.135886	0.230155	7.95892	5.95478	4.53642	68.7507	0.211194	95.9475	1.15669	high
TCGA-44-7660	1.62192	0	7.12589	2.90955	0.0232651	0.192099	9.87007	2.8076	0.532316	32.1605	1.96883	476.981	0.927344	high
TCGA-86-8279	2.6	0	15.1755	1.99028	9.49765	0.123877	7.78784	4.70176	0.0996413	12.6865	0.239744	60.6334	0.295562	low
TCGA-78-7542	0.879452	1	22.6073	1.47879	0.0218254	0.867393	8.86804	2.28072	0.124844	23.8337	0.200983	241.816	1.49973	high
TCGA-38-7271	2.19178	1	8.46141	2.21575	1.50906	0.225138	9.26401	4.06954	0.00873684	10.3982	0.37887	103.588	0.614782	low
TCGA-78-7163	19.8575	0	11.7637	1.59572	0.0205817	0.0896398	9.55816	15.9942	0.028916	3.47148	0.129552	311.039	0.436685	low
TCGA-73-4658	4.38356	1	16.4092	1.20843	0.350814	0.190988	9.79897	4.87069	0	8.40791	0.130345	203.696	0.837512	high
TCGA-05-4425	1.83288	0	9.35043	2.2482	0.0343784	0.215235	11.9478	4.29553	0.137999	14.7252	0.261811	117.986	0.72999	high
TCGA-78-7143	13.5918	1	27.491	1.92744	0.650371	0.115565	8.91888	7.68539	0.0326333	25.3884	0.819175	117.775	0.688009	high
TCGA-55-8087	1.26575	0	14.8322	4.36134	4.73701	0.197768	8.30743	9.29086	0.21698	12.2379	0.131437	117.169	0.233877	low
TCGA-55-6986	8.93425	0	10.1352	2.06998	0.161598	0.0586507	4.93803	3.0505	0.00810839	8.72941	0.263713	165.434	0.690023	high
TCGA-78-7220	2.21096	1	3.94985	1.61457	0.190068	0.426838	12.6888	1.03153	5.93388	15.3829	10.3399	247.468	1.7859	high
TCGA-35-5375	0.723288	0	1.27994	1.9064	0.0711376	0.106503	18.9076	5.57533	0	11.3047	0.136821	403.692	0.757023	high
TCGA-50-5939	1.26027	1	178.982	0.912281	0.194301	0.0906686	7.13485	6.31579	0	17.4541	1.44951	294.628	1.57615	high
TCGA-55-8510	1.47671	0	11.7121	1.95995	1.21856	0.0758176	7.94419	6.96349	0.0628902	9.01489	2.06164	118.232	0.558485	low
TCGA-38-6178	1.2274	0	108.805	1.4678	0.607579	0.312398	5.04092	3.72071	0.142269	12.1775	0.645271	73.5456	1.15568	high
TCGA-MP-A4T4	7.16986	1	11.9346	1.20908	0.918932	0.24745	5.07697	7.57424	0.0594951	10.124	0.354748	160.268	0.693171	high
TCGA-55-8206	2.43288	0	21.9353	3.18554	0.749718	0.182683	7.31746	11.0872	0.138338	13.2165	0.105715	78.2389	0.394057	low
TCGA-86-8585	0.967123	0	0.767115	2.9367	0.488393	0.298226	14.2166	2.23367	0.0397392	6.61419	3.64965	145.958	0.687503	high
TCGA-05-4426	2.16712	0	12.3063	1.3878	0.0827288	0.0344414	9.48293	14.439	0.0234412	11.8809	0.180386	102.067	0.471604	low
TCGA-44-8117	1.05479	0	22.1406	1.89062	5.71279	0.18804	9.34429	2.34341	0.0231078	13.619	1.38678	69.4904	0.521372	low
TCGA-62-A46O	3.98356	1	17.8006	2.40594	0.689277	0.299597	7.83542	4.04738	0.167349	30.0369	7.69504	241.277	0.972473	high
TCGA-93-A4JO	0.090411	1	6.33916	2.36776	2.05633	0.357462	9.80262	8.77787	0.134848	8.6816	0.446166	120.318	0.478347	low
TCGA-86-8358	1.78904	0	0.652046	4.28068	3.37151	0.642829	13.123	13.6982	0.160972	35.3265	0.17659	224.133	0.329281	low
TCGA-MP-A4T6	4.90411	1	20.2407	1.56255	1.04028	0.108272	9.51447	10.3912	0.267129	8.20964	0.57777	51.1391	0.52321	low
TCGA-64-1681	3.19726	1	17.5974	1.14807	1.06004	0.322061	10.2191	6.73629	0.0370609	13.0304	0.117984	154.137	0.794132	high
TCGA-44-A47B	0.786301	0	4.7177	2.22543	11.7168	0.101765	2.93402	4.14726	0.0562754	12.9537	0.370412	98.6365	0.224433	low
TCGA-L4-A4E6	1.19178	0	6.20973	2.03191	1.692	0.167482	9.58566	4.84157	0.104194	6.46328	0.649956	103.673	0.572862	low
TCGA-49-4507	0.734247	1	6.48349	0.536245	0	0.134719	8.0041	2.53823	0.0319282	8.54425	1.14418	1001.87	1.45172	high
TCGA-75-5125	5.55342	1	7.09487	1.56988	0.131187	0.232115	4.81596	6.96495	0.0526598	18.5568	0.158015	80.7904	0.716698	high
TCGA-64-1678	3.25753	0	0.892308	1.97124	2.25425	0.0974579	14.6094	2.53892	0.0399213	12.4766	1.14381	251.256	0.672143	high
TCGA-95-7567	1.55616	0	6.2831	1.80649	2.52873	0.0442052	10.2039	5.25915	0.0663514	10.0733	0.347494	154.474	0.538681	low
TCGA-99-AA5R	1.80274	0	7.74612	2.73479	2.68366	0.337159	9.6757	6.79175	0.0807938	7.62256	0.936056	95.08	0.452665	low
TCGA-97-8174	0.449315	1	6.91757	1.9411	0.294929	0.189518	7.51307	2.88801	0.122269	6.0038	0.104826	82.6174	0.714255	high
TCGA-55-8089	1.92329	1	181.115	1.68486	0.230688	0.141289	9.03437	3.20556	0.042442	17.0327	1.58353	208.685	1.56384	high
TCGA-69-A59K	1.61918	0	11.8655	1.30852	0.138945	0.118194	9.7026	6.29377	0.0366019	16.5982	0.496008	318.098	0.836995	high
TCGA-J2-A4AE	2.95616	0	16.2901	2.74511	0.220692	0.174214	6.22411	9.03878	0.0398647	15.9056	0.151777	144.256	0.508474	low
TCGA-78-7150	1.82466	1	8.23674	1.31738	0.0554336	0.349572	23.1198	3.61889	6.30279	15.3086	2.8948	230.243	1.52976	high
TCGA-J2-8194	1.98356	0	7.27974	2.00665	0.345648	0.160298	6.83711	8.12152	0.0847898	9.02334	0.743135	204.035	0.582134	low
TCGA-55-7815	2.11781	0	3.45346	2.14222	0.110522	0.235664	8.38567	2.55824	0	11.8701	0.0815921	172.69	0.774657	high
TCGA-50-5049	8.47671	0	3.41073	2.57646	1.72842	0.122205	11.1098	2.94344	0.00675786	22.3421	0.0811126	95.8461	0.609019	low
TCGA-73-4666	2.19178	0	12.9116	1.5463	0.146122	0.0724482	5.65252	2.85688	0.0094267	13.9027	0.807837	447.557	0.934624	high
TCGA-55-7994	1.65205	0	23.0579	1.90894	0.0843283	0.162449	5.29389	4.45638	0.0742104	17.2989	0.0302453	69.1586	0.761843	high
TCGA-95-7039	3.48493	0	15.6629	1.89705	0.992326	0.0740051	12.7125	3.60166	0.00818489	11.0054	1.16304	136.655	0.706646	high
TCGA-78-7156	2.67397	1	5.04898	2.46228	0.4336	0.0484222	8.59194	4.96954	0.0669431	9.47556	0.191803	385.273	0.617496	low
TCGA-05-5428	1.83562	0	3.21269	1.62567	0.650991	0.0650956	11.012	3.94999	0.0559962	14.2736	0.0216808	240.72	0.753308	high
TCGA-55-7724	1.93151	0	22.1944	2.52706	0.700446	0.190666	6.95233	5.96029	0	13.5558	2.88193	220.155	0.649018	low
TCGA-97-7938	0.0493151	1	21.4468	2.17216	5.01965	0.187481	12.4076	5.1392	0.0351444	13.7743	0.321133	105.84	0.460495	low
TCGA-05-4418	0.750685	1	6.33682	0.717304	0.0572021	0.180622	16.3517	1.7894	0.0447751	9.44688	6.92381	192.092	1.26167	high
TCGA-44-2661	3.17534	0	9.49204	2.40542	1.50098	0.0982371	13.6971	8.59868	0.0345702	7.19682	0.367132	106.372	0.447785	low
TCGA-99-8032	0.120548	0	4.75227	2.56265	0.702727	0.355524	12.0607	4.52232	0.10685	9.30749	0.557673	197.927	0.663657	high
TCGA-55-8512	1.66301	1	9.85782	2.96182	0.494865	0.101717	7.6197	21.1276	0.0668905	8.35326	2.63698	167.872	0.250815	low
TCGA-67-3772	1.56986	0	7.88522	2.10884	0.108005	0.10403	15.2417	3.7864	0.435213	8.26244	0.141391	98.2296	0.699539	high
TCGA-86-7954	1.65753	0	5.54184	2.73348	0.0778644	0.275538	10.5893	12.8987	0.0703252	13.5876	0.827237	122.193	0.437116	low
TCGA-91-A4BC	0.120548	0	2.59259	3.16551	0.0776087	0.644332	8.85779	7.14202	0.101247	9.0145	0.759902	118.807	0.592603	low
TCGA-05-4432	2.08493	0	13.4761	1.72301	0.499094	0.292015	14.2777	3.63554	0.0898086	14.5109	1.2371	82.5642	0.859629	high
TCGA-05-4398	3.92055	0	33.637	1.95189	0.129511	0.0818796	7.81861	4.97971	0.0779805	10.3367	4.38575	119.419	0.776357	high
TCGA-55-6968	3.54247	1	1.55042	2.97046	1.91057	0.689892	12.3207	11.3474	0.44607	29.9182	0.984755	343.301	0.585031	low
TCGA-93-A4JP	1.58356	0	16.3907	2.62266	1.70493	0.331186	7.19008	4.0797	0.400025	12.4047	2.07693	99.199	0.633162	low
TCGA-44-2655	3.6274	0	4.29492	1.21831	0.447606	0.0544398	13.7969	11.3837	0.0172028	9.82545	0.748214	459.55	0.628275	low
TCGA-49-6767	1.85479	0	13.8243	1.70362	0.0122074	0.0697821	10.6436	3.93397	0.0147006	13.6696	2.29666	294.325	0.863358	high
TCGA-78-7539	2.16712	0	17.7969	1.88287	1.32906	0.244446	11.46	5.38021	0.0360473	8.63276	0.71599	216.067	0.687557	high
TCGA-78-7162	8.68219	1	7.79681	1.56236	1.09176	0.0467271	7.29623	5.31896	0.00413438	11.028	0.654712	248.684	0.669754	high
TCGA-86-8669	2.56986	0	3.55194	2.36448	0.139023	0.261462	9.21972	3.57016	0.0608788	8.46232	0.777852	158.746	0.701929	high
TCGA-44-3918	2.83836	0	15.476	3.35906	5.08629	0.652752	6.99311	4.12525	0.551598	18.6949	0.505667	137.627	0.482721	low
TCGA-75-6212	4.15342	1	23.3614	1.44335	0.203895	0.0518015	5.29005	8.69678	0.0163691	6.49145	0.0792233	96.29	0.594263	low
TCGA-50-8457	3.08219	0	18.7566	2.9824	3.59292	0.184711	7.13838	5.74193	0.0628579	10.3317	0.202813	96.3384	0.400194	low
TCGA-49-AARE	3.36712	1	0.808615	3.32909	0.0484114	0.224025	16.2917	10.9936	0.796749	5.36714	0.233247	435.699	0.452665	low
TCGA-49-4487	2.34247	1	9.06078	2.4535	1.49175	0.214188	11.7856	3.1166	0.0394817	15.2626	0.80255	305.624	0.703475	high
TCGA-44-6774	1.80274	0	6.48196	1.25162	0.535206	0.773961	6.09119	3.08958	0.110776	10.2288	0.927995	59.5293	1.09037	high
TCGA-L9-A7SV	1.54795	0	23.4525	3.32168	5.92894	0.200969	22.0854	18.9346	0.0952583	14.1149	3.71108	205.174	0.20277	low
TCGA-78-7167	7.34521	1	5.00175	3.03522	0.145489	0.0733392	13.6025	5.29666	0.113557	10.0368	1.1218	171.94	0.54076	low
TCGA-64-1677	1.72055	1	2.59809	3.63655	4.86299	0.25359	9.51651	2.70072	0.0673124	11.0078	0.642869	265.951	0.386055	low
TCGA-97-A4M6	1.55616	0	14.7994	1.75789	0.162368	0.366581	7.89804	6.29106	0.20128	10.2718	0.598965	108.732	0.756227	high
TCGA-97-8171	1.55616	0	13.9581	2.4243	0.0960932	0.0715883	10.1109	4.79064	0.587729	6.6842	0.0436254	188.748	0.629162	low
TCGA-55-8614	1.46849	0	19.7297	1.26783	0.158233	0.165662	5.80463	3.93888	0.146577	9.84104	3.29446	64.2754	0.885277	high
TCGA-71-8520	0.575342	1	42.5327	1.69644	0.0127086	0.48777	10.9606	14.1456	0.0688684	12.8195	1.56729	107.231	0.648316	low
TCGA-69-7978	0.367123	0	13.7279	1.51101	0.136454	0.115145	6.01118	5.63008	0.123242	16.4031	2.6324	111.443	0.788202	high
TCGA-L9-A443	0.528767	1	19.5751	2.03075	1.34598	0.342747	6.9904	9.64517	0.0718936	7.28575	2.00419	301.917	0.586509	low
TCGA-78-7154	1.62466	1	6.29554	1.01668	0.266121	0.0804889	7.2093	3.94711	0.0296733	17.4908	1.06388	390.14	0.982748	high
TCGA-55-6543	1.19178	0	14.6608	2.13574	0.141521	0.165945	7.55163	4.88798	0.058993	11.3505	0.106592	142.605	0.683195	high
TCGA-49-AAR3	5.1863	0	8.20132	2.0549	0.0344405	0.820309	11.8977	5.58422	0.0207372	9.41062	2.21604	203.109	0.968217	high
TCGA-62-A46S	4.52877	1	2.5071	2.18992	0.324826	0.183642	9.11845	4.71676	6.62476	6.8707	0.184463	177.783	0.878877	high
TCGA-64-1680	3.08493	0	5.05512	2.82869	0.0870224	0.0169201	8.37875	8.43158	0.00748539	8.91557	0.13042	119.492	0.438961	low
TCGA-55-8616	0.131507	0	17.6851	2.16563	2.52242	0.106496	12.3833	6.601	0.0681906	9.74903	0.326429	186.713	0.511561	low
TCGA-55-6982	2.72603	1	15.187	0.911257	0.0466085	0.139559	10.5142	4.40965	13.9103	8.30331	0.467231	134.674	1.75597	high
TCGA-67-6217	1.15616	0	33.9121	2.70945	3.36003	0.101625	9.90914	5.15979	0.132231	13.3228	0.110075	93.0982	0.468282	low
TCGA-49-4512	2.47945	1	18.4398	1.22661	3.32578	0.198811	7.6136	6.19899	0.0471179	4.25219	0.255406	329.554	0.61009	low
TCGA-64-5774	7.33151	0	28.4495	2.56859	4.32695	0.598478	10.8935	5.97645	0.0181345	12.2468	2.30302	92.0477	0.545211	low
TCGA-97-8177	1.36712	0	8.23167	1.85978	0.341014	0.119348	16.7516	7.80038	0.22733	7.12538	0.222886	138.613	0.602936	low
TCGA-44-6777	2.70411	1	19.7608	0.910616	0.741006	0.0791509	6.84775	5.40678	0.00564775	10.5443	0.201178	88.2994	0.773096	high
TCGA-55-7816	1.28219	1	13.9723	2.98289	0.221222	0.859115	7.31577	2.94312	0.0621608	11.1012	1.61425	92.1104	0.86857	high
TCGA-49-AAR4	2.40822	1	8.40104	1.55997	0.129628	0.289343	10.4387	9.38602	0.101467	8.03419	1.20276	91.0584	0.638719	low
TCGA-55-7907	0.939726	1	7.81401	2.14763	1.41074	0.0949708	8.93943	3.99869	0.0639354	8.4806	2.85741	82.3341	0.607485	low
TCGA-05-4402	0.668493	1	45.9712	1.44402	1.12968	0.227556	8.98106	5.98628	0.013604	14.7424	0.0726883	81.2011	0.79137	high
TCGA-49-4488	2.38082	1	12.5214	2.38493	8.57974	0.0354456	14.0849	4.55527	0.0174233	9.57675	0.0371031	316.691	0.311626	low
TCGA-64-5815	2.3726	0	9.92674	1.22062	0.196491	0.179561	10.5034	4.89195	0.0253522	8.06918	3.51085	135.447	0.857688	high
TCGA-05-4420	2.49863	0	4.5889	2.98227	0.0973273	0.519267	6.71095	6.18107	0.0146506	15.1844	4.75241	186.274	0.702646	high
TCGA-NJ-A55R	1.65205	0	3.05565	1.83694	0.299803	0.363638	18.9145	11.0811	3.97933	8.26281	0.455333	410.044	0.78194	high
TCGA-05-4397	2.00274	1	2.50989	3.31774	0.00865633	0.13431	24.6691	5.80386	0.083394	28.1111	2.14418	209.139	0.649696	high
TCGA-53-7626	2.54521	1	19.2204	5.42579	5.44739	0.0606535	6.55631	5.4673	0.0423677	11.9966	0.512628	99.7066	0.196842	low
TCGA-95-7944	1.03288	0	23.8669	0.738304	0.0328862	0.130697	12.5557	0.474466	0.403947	12.7907	12.2929	214.639	1.59766	high
TCGA-73-A9RS	0.931507	1	4.2483	1.19389	0.318569	0.928381	14.2945	10.1954	0.0902664	8.90816	1.06597	144.762	0.909113	high
TCGA-44-7667	3.00548	0	4.77278	3.22077	0.0555095	0.241761	7.74092	10.2166	0.0376011	23.3131	2.31319	162.618	0.492239	low
TCGA-05-4415	0.249315	1	56.9028	0.19814	0.106871	1.9079	34.5634	1.05074	0.327108	20.1597	9.93691	332.554	5.28597	high
TCGA-55-8506	0.030137	0	19.3733	1.33361	3.43775	0.0582946	8.33189	10.6917	0.0950132	9.70494	0.0446706	92.572	0.426145	low
TCGA-55-A494	1.31781	0	12.4445	2.46101	1.86306	0.279048	8.20776	8.66011	0.128817	9.44548	2.19454	112.058	0.486004	low
TCGA-50-5930	0.772603	1	5.22711	1.5501	0.335304	0.176025	9.40064	3.82681	0	11.228	1.22838	134.935	0.796986	high
TCGA-38-4627	3.14247	1	9.92405	2.08144	0.127841	0.313192	11.5864	4.52918	0.0076975	10.8921	0.482816	123.048	0.752632	high
TCGA-67-4679	1.2274	0	12.6447	2.73716	3.27758	0.109364	7.54261	7.2492	0.120956	7.4089	0.105988	143.466	0.380063	low
TCGA-55-7903	1.55342	0	12.2791	1.69665	6.05084	0.0598939	5.42316	6.57026	0.0607219	13.3704	0.0363345	396.59	0.424308	low
TCGA-78-7159	5.40822	0	13.6798	3.60098	0.576894	0.368219	9.55028	3.80885	0.0598892	13.7223	0.656225	74.2162	0.564593	low
TCGA-95-A4VK	1.78356	0	5.89616	1.61467	0.134659	0.416298	10.5917	4.90238	0.138995	8.28181	1.65038	94.7299	0.837372	high
TCGA-05-4410	0.003	0	51.8137	1.52676	0.0642442	0.0568352	6.95499	2.59874	9.88339	14.5407	0.134795	104.197	1.5284	high
TCGA-73-4670	0.358904	0	6.6919	1.12282	0.0181274	0.235618	11.0035	2.06232	0.0463879	12.5267	1.234	224.441	1.0681	high
TCGA-69-7973	0.630137	0	6.50052	1.89069	1.67106	0.151625	11.0271	5.25376	0.109584	9.6119	0.862723	64.4182	0.588649	low
TCGA-49-4486	6.35068	1	3.00366	2.11595	2.42116	0.00542433	11.8651	8.138	0.00299963	7.4589	0.183502	423.207	0.46878	low
TCGA-78-8662	9.20822	1	62.7734	4.29413	3.97104	0.0285398	9.66608	0.609661	0	8.12277	0.0397194	169.165	0.411872	low
TCGA-MP-A4TA	2.60274	1	5.37857	2.10488	0.197006	0.403364	12.5825	4.1982	4.72419	16.4605	2.9973	124.553	1.07917	high
TCGA-69-7764	1.13425	0	11.0166	2.04415	2.86572	0.125368	19.0384	3.10504	0.161766	10.7426	0.396676	122.472	0.607207	low
TCGA-44-A4SU	1.12055	1	26.3901	2.34806	0.367096	0.519616	7.8973	6.61416	0.0552587	10.0708	0.434324	61.0192	0.699899	high
TCGA-49-AAQV	1.85479	1	15.3375	1.31003	0.260387	0.159478	18.0537	11.9636	0.0431155	8.36837	0.52509	192.043	0.602647	low
TCGA-44-3919	2.81096	1	10.5927	1.89918	2.5456	0.139265	7.56155	5.17804	0.0525943	17.1335	0.154182	129.407	0.579526	low
TCGA-93-7348	1.45479	0	11.4918	3.33371	0.194587	0.389471	11.1906	12.3162	0.0482442	5.71676	0.461647	89.2409	0.388688	low
TCGA-86-8074	0.0657534	0	45.5188	4.30282	0.109634	0.223113	7.25462	6.1313	0.0911602	26.117	0.637758	116.245	0.525852	low
TCGA-MN-A4N5	0.230137	0	10.8969	3.34342	0.661228	0.159062	4.12769	5.82117	0.194439	12.3403	1.13822	142.53	0.483909	low
TCGA-55-1596	5.65753	0	0.35026	2.30273	0	0.32758	8.97684	8.93253	0.369404	13.1275	0.382323	84.9256	0.576159	low
TCGA-55-7910	2.84932	0	4.65978	3.18282	0.652904	0.264309	8.55997	5.94803	0.151202	13.9933	0.753252	156.811	0.528615	low
TCGA-80-5611	7.10959	0	4.51225	1.84316	3.73989	0.212626	18.3482	6.11193	0.12827	17.2407	0.662188	220.24	0.565542	low
TCGA-91-6828	0.884932	0	8.60135	2.17238	0.422589	0.460127	6.19271	3.72747	0.21204	11.4525	0.197036	112.326	0.780486	high
TCGA-MP-A4TH	2.03014	0	7.63269	2.97388	0.218804	0.302565	8.47886	3.31021	0.0737774	6.40117	0.259129	82.6587	0.604473	low
TCGA-86-8671	2.29863	0	7.67425	2.30956	0.407441	0.691718	6.19073	4.8649	0.103296	11.3964	0.387446	119.174	0.79985	high
TCGA-J2-A4AG	2.70685	0	12.114	2.16786	1.70097	0.237852	6.96931	8.24731	0.0701497	11.663	0.404697	138.224	0.516336	low
TCGA-86-7955	2.93699	0	10.1921	0.90772	0.134335	0.212753	7.42567	5.76741	0.036766	14.3497	0.0569408	57.6062	0.845418	high
TCGA-78-7158	0.490411	1	10.4784	4.19538	0.590409	0.362141	12.519	6.97372	0.0853188	11.2438	0.0550568	201.518	0.435407	low
TCGA-86-8672	0.0520548	1	1.29171	1.77916	0	0.293521	10.0272	2.7357	2.95585	9.89574	1.44876	445.019	1.11663	high
TCGA-50-6594	1.0137	1	5.86541	2.18035	0.0143736	0.727743	7.32148	10.7855	0.0173092	11.3775	0.167546	110.126	0.642615	low
TCGA-86-6562	1.03014	1	21.6115	1.4632	0.734748	0.110771	11.9173	3.87901	0.0136124	9.76384	0.793213	95.6087	0.782524	high
TCGA-55-7911	1.47123	0	7.41251	2.30118	1.73894	0.159587	8.50664	5.42636	0.0897467	9.05596	0.243239	133.76	0.534197	low
TCGA-93-8067	0.509589	0	5.42941	0.879873	0.197978	0.109201	12.7209	4.91745	2.16767	11.5169	1.41379	538.658	1.13618	high
TCGA-97-7553	5.12329	0	10.3313	3.39222	1.82967	0.0942256	7.9684	4.86746	0.029775	16.7897	0.353538	102.376	0.444096	low
TCGA-86-8668	1.1589	0	74.3254	1.61402	0.439273	0.131531	3.75969	10.1974	0.317393	8.67471	0.092167	37.495	0.645725	low
TCGA-62-8398	1.21644	1	3.38551	0.998359	0.103143	0.0982672	13.657	2.02652	1.32637	7.82664	4.49313	217.482	1.11297	high
TCGA-55-6975	0.323288	1	8.40912	1.70915	0.18407	0.469166	11.6311	3.12498	0.0201512	15.8178	2.4616	186.81	1.0305	high
TCGA-49-AAR9	0.712329	1	2.66379	0.906844	0	0.165986	11.7291	14.177	0.242972	14.3729	1.02228	431.86	0.661145	high
TCGA-55-8091	1.64384	0	16.9563	1.70805	0.0841	0.436868	8.5073	12.9746	0.0210992	12.2873	0.169921	214.368	0.606212	low
TCGA-49-4490	1.05479	1	11.9288	1.46759	0.126193	0.141697	5.15372	5.15783	0.0474896	7.09304	0.378776	108.552	0.720722	high
TCGA-62-A46Y	1.13425	1	18.0395	3.28081	0.246051	0.0992252	5.17818	7.22516	0.0768194	10.9274	0.114724	159.145	0.461818	low
TCGA-97-A4M7	1.72329	0	24.4305	2.96636	0.283605	0.317621	5.07438	12.3079	0.0536686	9.06912	0.797181	62.5627	0.418384	low
TCGA-64-5781	4.27123	0	9.26322	0.804037	0.0856232	0.309654	25.3161	4.60156	0.01473	12.3788	1.49425	499.133	1.25532	high
TCGA-L9-A50W	1.21096	1	18.6833	2.0145	1.39517	0.154348	8.89917	8.88291	0.143753	7.46064	0.0365262	140.347	0.508308	low
TCGA-NJ-A4YF	5.92055	0	1.98716	1.37285	0.138055	0.112739	13.2595	3.55235	0.0277085	8.35764	0.278936	244.09	0.836469	high
TCGA-NJ-A4YQ	3.92329	0	3.32203	1.47375	0.123502	0.268944	12.417	11.3903	0.0520537	9.42453	1.0106	246.797	0.620238	low
TCGA-55-6981	3.77808	1	85.2041	0.828955	0.375702	0.148755	6.62239	7.29941	0.0308477	9.12701	0.0875874	67.4434	0.936462	high
TCGA-62-A471	3.4137	0	1.91143	0.524538	0.0672376	0.810542	26.5058	2.17586	0.109888	10.8242	6.91272	506.524	2.06013	high
TCGA-67-3770	1.67123	0	12.792	0.957808	0.279481	0.0803032	13.4558	4.99316	0	5.38495	0.119451	160.496	0.808635	high
TCGA-67-6216	0.386301	0	12.3045	2.74195	0.0645568	0.149369	4.41431	7.0725	0.0259138	9.6409	0.0953174	151.733	0.521594	low
TCGA-69-7974	0.50411	0	11.1229	1.82842	0.381247	0.0943439	7.15467	7.00213	0.0521717	10.5984	1.06791	185.04	0.631908	low
TCGA-MP-A4T8	0.441096	1	5.00567	1.12165	0.235272	0.365959	9.00322	4.63387	0.0961275	11.8038	3.88645	197.458	1.0059	high
TCGA-55-A492	1.63288	0	1.44473	2.00334	0.149676	0.0407428	11.4794	8.48822	0.0106026	3.96865	0.0800507	573.817	0.601775	low
TCGA-J2-8192	2.02466	0	31.894	2.72982	0.295161	0.524434	8.8666	5.37642	0.113096	13.3075	0.30527	87.7463	0.73475	high
TCGA-44-8119	0.780822	0	1.95809	1.59438	0.455249	0.984854	4.77681	4.71689	0.481862	16.9554	0.156405	101.643	1.09997	high

## Sheet: Table S4
The patient information of TCGAValidation set
id	futime	fustat	EGFR	RFXAP	KHDRBS2	ADAMTS6	MGST3	MAPRE3	CDHR5	USP1	ARHGEF4	TXN	riskScore	risk
TCGA-78-7149	10.7945	0	2.97665	1.64895	0.320618	0.0773002	12.1751	8.63385	0.369552	4.88081	0.354508	236.239	0.588077	low
TCGA-05-4249	4.1726	0	15.9565	3.6947	1.79734	0.0640473	12.5219	7.20875	0.0432885	10.7581	1.62121	120.597	0.376942	low
TCGA-69-7760	0.553425	0	51.734	1.27165	0.0817869	0.506483	9.00737	7.88493	0.0492453	10.1057	0.135852	299.723	1.0069	high
TCGA-55-6987	5.85479	0	3.15113	2.08773	0.496154	0.239066	6.24355	5.1482	0.140787	14.4535	0.180815	184.803	0.684535	high
TCGA-MP-A4TF	0.920548	1	45.33	1.99388	0.474923	0.712985	9.46394	3.85193	0.164643	12.8403	4.56631	131.189	1.15057	high
TCGA-55-8203	1.49863	0	6.54282	3.05357	0.179439	0.282962	15.0683	5.42301	0.115495	9.06787	3.08408	149.196	0.609613	low
TCGA-91-6848	0.613699	0	11.9206	2.93386	0.0788356	5.64817	5.11202	5.97402	0.0664556	35.1905	0.13968	139.22	8.76221	high
TCGA-64-5775	0.169863	1	10.2456	0.96252	0.0362586	4.35014	8.69102	1.23447	0	57.8576	0.511405	158.152	11.1765	high
TCGA-55-8092	0.421918	1	3.23148	2.09625	0.376242	0.181643	8.59162	1.21085	5.87298	14.8732	1.38024	120.188	1.08772	high
TCGA-86-A456	2.45479	0	11.9433	1.68487	1.73503	0.147004	7.14776	9.59798	0.0484294	8.46036	1.37687	149.087	0.509527	low
TCGA-55-A48X	1.88767	0	16.2158	3.30328	1.01692	0.408228	7.52466	6.6966	0.0247395	11.6202	1.09676	113.981	0.514121	low
TCGA-86-8673	2.36164	0	12.8994	1.15783	0.224263	0.212055	15.9169	12.1672	0.0213209	9.34299	1.01263	154.041	0.623032	low
TCGA-86-8674	2.20822	0	3.24073	2.02757	0.0881304	0.137941	16.2684	6.41693	0.0331655	6.10462	0.616375	473.533	0.710369	high
TCGA-05-4382	1.66301	0	7.28425	2.74849	0.532264	0.259	10.7295	5.36677	0.03687	10.7809	1.05638	84.9417	0.580518	low
TCGA-55-8094	1.48219	0	0.258121	1.8566	0.0401289	0.28947	3.84582	6.65535	5.49089	9.35149	2.4885	189.026	0.908729	high
TCGA-05-4427	2.16712	0	16.6516	2.99369	1.11834	0.182055	6.74131	4.99687	0.105627	23.5231	0.0204485	260.989	0.607328	low
TCGA-75-6214	3.05479	1	71.6209	2.41197	0.0172832	0.241504	6.79177	2.66055	0.280976	12.8423	9.14099	228.862	1.14595	high
TCGA-69-7763	1.89041	0	2.93943	2.11394	0.514553	0.277212	5.86507	3.21608	0.0451822	10.6316	2.61408	87.1233	0.737723	high
TCGA-55-7281	2.38904	0	8.22487	1.5807	1.69733	0.120075	11.4914	6.49091	0.0577397	7.51715	0.541013	154.58	0.592	low
TCGA-05-4434	1.25205	1	11.3655	2.45335	0.118878	0.35955	9.3069	7.47729	0.0344637	18.8684	1.11369	289.577	0.708263	high
TCGA-MP-A4SW	4.87123	1	30.2034	1.71545	0.103857	0.124862	6.65474	8.43723	2.17306	9.00487	0.230015	181.999	0.718573	high
TCGA-86-A4P8	2.20548	0	11.9001	3.46126	2.95118	0.361262	9.63416	6.89898	0.299664	8.81706	0.968912	103.18	0.396239	low
TCGA-86-A4D0	0.317808	1	1.69921	1.94463	0.143772	0.719121	15.7392	4.9676	0.779109	19.2196	0.758336	370.947	1.12061	high
TCGA-50-5935	1.78904	1	15.201	2.60113	1.8718	0.0866526	16.1531	6.61014	0.0306678	8.92286	0.754004	167.998	0.491229	low
TCGA-73-4662	6.89041	0	21.1062	2.65694	8.88787	0.12128	9.14056	6.10353	0.0774383	9.10831	0.0920902	61.1918	0.251649	low
TCGA-44-7671	2.43562	0	6.20868	0.726144	0.0350267	0.197047	8.41682	6.18698	0.0808458	8.28064	0.187813	562.597	0.994584	high
TCGA-97-7552	5.29315	0	9.23892	1.93297	0.588129	0.254266	9.47128	6.09338	9.08221	13.3469	0.286319	119.709	1.04525	high
TCGA-44-6145	1.63014	0	3.64745	1.96848	0.128061	0.18824	10.9986	5.54283	0.0616864	17.6816	1.56739	513.649	0.851003	high
TCGA-49-AARO	10.2986	0	14.6761	1.7754	0.123793	0.306339	10.8057	11.6539	0.1423	6.52563	1.73946	79.7435	0.562135	low
TCGA-55-8204	1.41096	0	16.9127	1.45783	0.0545462	0.303321	7.70042	8.37925	0.0187676	13.2952	2.39431	159.01	0.770514	high
TCGA-64-1676	4.73425	0	6.37222	1.70277	0.113006	0.0707505	16.6914	4.17504	0.0136086	14.1007	0.500557	770.399	0.991318	high
TCGA-35-3615	0.0383562	0	2.61684	2.28671	0.161901	0.063168	13.3971	5.60672	0.0162472	6.77524	0.261692	355.149	0.628773	low
TCGA-67-6215	0.476712	0	13.5574	1.49084	0.363213	0.0276252	6.23026	5.47001	0.0739709	10.3698	0.181804	119.783	0.681551	high
TCGA-44-6775	1.93151	0	37.0488	4.19251	0.209551	0.805877	6.69127	4.91638	0.294556	26.4982	0.776841	106.555	0.730721	high
TCGA-44-A479	1.33151	0	12.9646	2.3339	2.03426	1.3795	5.6039	3.98608	0.0716296	10.9329	0.673931	123.066	1.00935	high
TCGA-50-6590	3.52877	1	32.4382	1.50049	0.0228271	0.472241	7.5911	3.95513	0.0137446	18.2999	3.91941	332.052	1.24165	high
TCGA-73-7498	3.25753	0	7.9747	2.60838	0.359902	0.243436	9.84658	5.98145	0.413706	7.71405	0.344515	118.859	0.579736	low
TCGA-78-7148	1.71507	1	6.58946	1.03008	0.119295	0.0524562	7.87107	3.13663	0.187861	10.0698	1.87191	322.775	0.960322	high
TCGA-MP-A4TD	0.841096	1	3.22774	2.38146	0.268038	0.635811	14.2217	7.47351	0.115279	4.98527	1.26761	264.699	0.717267	high
TCGA-44-A47A	1.27671	0	8.30102	2.74033	1.71986	0.122483	20.6424	7.34124	0.252868	10.7045	0.510512	197.713	0.489638	low
TCGA-67-3773	1.16986	0	9.94672	2.71573	4.93777	0.0707419	19.3455	4.42888	0	6.37369	0.0403909	138.686	0.381515	low
TCGA-50-6593	0.920548	1	18.6566	1.58419	0.150386	0.208093	9.69184	5.80447	0.135825	9.07671	0.493756	108.174	0.750881	high
TCGA-78-7540	3.27945	1	12.0453	0.78257	0.308374	0.0760228	13.0097	4.64443	49.0434	7.76615	1.38357	126.928	9.38989	high
TCGA-J2-A4AD	1.50685	1	8.94796	2.55398	0.667114	0.0972822	11.8759	8.23484	0.181713	12.7423	0.820206	199.053	0.519018	low
TCGA-44-6778	5.10685	0	4.64908	2.77039	1.47614	0.238918	8.42029	4.55456	0.144131	24.2467	0.235622	96.2954	0.594394	low
TCGA-50-6592	2.12877	1	5.91202	2.0046	0.226783	0.342956	5.25298	7.56539	3.08502	14.3126	0.683393	390.855	0.844682	high
TCGA-44-2656	3.91507	0	37.5462	2.98505	2.10535	0.560372	7.4126	3.12789	0.221791	16.6534	0.181199	115.958	0.707133	high
TCGA-75-5147	3.65205	0	3.73152	2.76173	0.490478	0.242299	17.3583	5.61326	0.0473979	25.3567	0.364211	205.57	0.677775	high
TCGA-05-4250	0.331507	1	7.28884	1.45396	0.0975845	0.207193	10.0858	3.89914	0.0274201	9.76888	0.63093	111.273	0.822836	high
TCGA-86-7713	3.16986	0	21.4061	1.05472	0.818324	0.819676	4.408	0.605789	0.0322044	13.529	0.294269	56.5315	1.34473	high
TCGA-55-A48Y	1.72603	0	6.67926	1.84367	0.157675	0.222649	9.36095	0.896921	0.0652704	13.5687	0.172307	496.589	1.03881	high
TCGA-55-6642	6.70959	0	19.4449	1.60336	0.0649786	0.509405	5.13338	3.44327	0.0391247	15.1352	0.648355	66.6892	0.985918	high
TCGA-62-A472	2.49315	0	19.0297	2.12999	0.255898	0.428661	4.07625	8.97117	0.308162	13.7293	0.715892	343.397	0.709132	high
TCGA-MP-A4SV	7.17808	1	13.7065	1.58495	1.41056	0.298638	10.1598	3.62364	0.205391	16.436	0.30735	182.331	0.837062	high
TCGA-50-5072	0.684932	1	8.12426	1.32956	0.417929	0.34603	17.5757	3.11698	4.6082	9.67352	3.56844	284.119	1.33734	high
TCGA-97-A4LX	1.68219	0	16.9758	2.1635	0.388158	0.265377	6.24183	5.45897	0.059788	11.6538	0.542948	94.784	0.67312	high
TCGA-L9-A444	0.841096	0	42.2938	1.65419	7.72286	0.23358	12.1517	7.12294	0.113022	7.64985	0.281317	109.763	0.382792	low
TCGA-50-7109	0.843836	1	3.10637	1.91337	0.298202	0.190336	5.74013	3.23055	0.0433402	13.8432	1.68046	127.919	0.770889	high
TCGA-91-7771	1.34795	0	4.38778	1.77152	0.329121	0.329456	7.43547	3.71483	27.162	10.4655	0.368789	116.919	2.94117	high
TCGA-44-5644	2.36438	0	43.3603	1.8406	0.0404462	0.682605	9.52449	5.53544	0.0649423	8.62153	5.50667	104.7	1.08145	high
TCGA-78-7536	0.668493	1	10.2438	3.33066	0.0494028	0.203211	8.5161	2.63492	0.10907	30.2349	0.0563067	165.761	0.709238	high
TCGA-MP-A4TI	1.17534	1	6.07539	1.76813	0.288092	1.32774	8.01633	3.85774	0.227299	13.4282	0.398345	167.663	1.34498	high
TCGA-44-2666	0.265753	1	14.4951	4.19903	7.52571	0.802631	6.40238	3.1933	0.918551	13.1024	1.0897	113.711	0.352779	low
TCGA-05-4384	1.16712	0	5.61931	2.00491	0.740321	0.129793	7.79169	6.24313	0.211547	10.0558	1.26372	147.563	0.607585	low
TCGA-55-8511	1.51233	0	16.248	2.11764	0.125186	0.278809	7.67659	3.89768	0.0548195	5.49093	2.9901	145.386	0.77131	high
TCGA-62-8397	3.53151	0	42.3084	0.947029	0.091363	0.074609	4.24164	7.42225	0	4.8979	0.111822	122.854	0.758053	high
TCGA-44-3398	3.1863	0	4.45436	3.07952	0.57574	0.294559	22.5766	5.36402	0.0292367	8.18487	0.477056	211.948	0.585275	low
TCGA-55-7913	1.53699	1	6.47251	2.05541	0.54917	0.191098	16.9918	4.03449	0.617014	8.92261	2.91825	195.983	0.781289	high
TCGA-55-1592	1.92055	1	1.51545	2.78883	0.221505	0.185408	8.82642	5.51046	0.0400116	15.319	0.586108	91.4253	0.568803	low
TCGA-78-7537	4.44384	1	5.0636	0.881103	0.0182786	0.102828	6.59097	8.60975	0.0256803	6.75598	0.16619	104.15	0.666966	high
TCGA-55-7995	2.43562	0	8.12525	2.76542	0.130501	0.116258	7.21047	11.0697	0.414314	15.0434	0.316683	378.581	0.489028	low
TCGA-73-4675	2.52603	1	6.18699	0.810327	0.0530658	0.0707799	10.5395	16.5106	0.0990506	7.50101	1.40413	150.981	0.48921	low
TCGA-44-2668	2.08493	1	28.5911	2.6312	0.0957286	0.792169	10.09	2.49447	0.823861	16.3233	1.01471	123.565	1.08113	high
TCGA-38-4628	4.08767	1	16.3802	1.58183	3.85326	0.0370893	16.4315	4.4791	0.00328163	13.1331	0.462497	104.282	0.555956	low
TCGA-O1-A52J	4.92603	1	20.3775	1.49502	1.46032	0.103058	8.12982	10.4226	0.336517	5.58698	0.0420303	61.4997	0.493531	low
TCGA-97-7937	1.54521	0	19.4834	3.23915	3.70751	0.0915484	8.13543	2.05146	0.212146	16.1287	0.0634715	157.108	0.466186	low
TCGA-05-5420	1.25205	0	1.86263	1.14554	0.519187	0.214131	15.032	1.40011	1.89461	8.09004	0.304429	231.669	1.08231	high
TCGA-67-3771	1.67123	0	4.14747	2.73274	0.150126	0.204327	10.9789	5.15264	0.0246528	10.7284	0.340444	286.636	0.626659	low
TCGA-78-7160	1.90959	1	6.19084	1.20958	0.510952	0.199144	17.5938	3.53087	0.0209764	10.3037	1.50522	423.375	1.00878	high
TCGA-49-6743	4.4411	0	9.20828	3.10359	0.129675	0.39711	6.79427	6.12704	0.0455466	22.0377	0.791051	147.119	0.634476	low
TCGA-L9-A8F4	1.30411	0	3.11653	2.34407	0.539447	0.119309	9.14603	5.48371	0.091353	11.0569	1.31656	107.85	0.586315	low
TCGA-MN-A4N4	3.21918	0	10.3847	3.7174	0.0744498	0.207724	11.1985	3.36919	0.106465	10.3394	3.71212	91.7874	0.566645	low
TCGA-44-7662	0.59726	0	14.0283	1.67382	1.02936	0.539699	8.11746	3.115	0.0493017	12.7239	0.924444	133.846	0.925537	high
TCGA-95-7562	0.238356	1	20.2948	1.95204	1.1479	0.0418952	29.146	3.59279	0.0038613	40.8899	0.0523262	217.945	0.963624	high
TCGA-99-8025	2.90411	0	5.40538	1.96348	0.117277	0.198636	15.5176	11.8731	0.0470764	9.15626	0.373658	213.978	0.526078	low
TCGA-44-7672	1.96986	0	9.79305	1.35004	0.104412	0.190832	9.40098	4.52024	0.0359249	9.72621	0.765024	157.778	0.830667	high
TCGA-NJ-A4YG	6.19452	0	7.43465	2.60642	0.5612	0.147105	10.0854	5.52113	0.0688332	5.84996	0.881909	203.922	0.562498	low
TCGA-67-3774	1.05479	0	3.01733	2.49135	0.828557	0.0992372	9.34703	8.79607	0.272726	10.3703	0.79325	101.246	0.463283	low
TCGA-62-8394	0.380822	1	16.3738	1.18974	0.311419	0.131865	2.70623	4.00662	1.01568	10.1173	0.945832	137.661	0.871474	high
TCGA-55-8514	1.42466	0	11.1626	1.2082	0.926522	0.0431405	10.3993	2.38352	0.139469	7.34248	0.0454737	148.72	0.803424	high
TCGA-44-6147	2.31507	0	23.7452	3.17513	4.11479	0.822118	15.2502	5.79244	0.607263	17.6948	0.793403	93.5909	0.576437	low
TCGA-49-AARR	13.6767	0	9.081	3.31635	0.728751	0.342899	8.02517	29.1909	0.0814902	7.8648	1.8567	92.6681	0.164866	low
TCGA-75-7027	8.38082	0	2.46601	2.45523	0.500644	0.515808	13.4265	4.1737	3.19598	9.22907	2.88776	274.875	0.948055	high
TCGA-38-4625	8.14521	0	7.20168	1.55734	0.105598	0.900665	11.9449	3.47657	0.0344405	18.4874	1.41554	168.204	1.2824	high
TCGA-44-8120	0.712329	0	9.11948	1.27885	9.37706	0.23057	9.71467	6.2173	0.0538749	11.0618	0.553472	52.7064	0.331458	low
TCGA-44-6776	7.16712	0	7.11125	1.6164	0.317034	0.0359579	10.7402	6.63481	0.0238614	8.20169	0.104706	551.822	0.732493	high
TCGA-62-8402	4.10411	1	20.3467	3.35513	0.0302528	2.57756	5.19541	0.890622	0.0607191	13.1456	2.44028	118.344	2.1465	high
TCGA-55-6978	0.482192	1	11.0098	1.82617	0.185387	0.951335	6.27251	2.82373	0.0620138	16.1472	0.396977	93.8284	1.1723	high
TCGA-78-7153	9.9589	0	2.73576	2.33455	0.0292218	0.114013	11.3427	2.87633	13.5481	7.72089	0.386041	251.179	1.36288	high
TCGA-05-5715	0.169863	0	8.10525	2.12536	0.681229	0.0670724	9.72455	5.48196	0.0174545	10.8308	0.483203	126.323	0.594625	low
TCGA-69-8254	1.12055	0	10.9677	2.25442	0.385837	0.0648319	8.85252	6.3265	1.11571	9.7012	0.29095	110.713	0.592955	low
TCGA-55-6712	0.468493	1	20.7647	1.19991	0.228729	0.241264	7.11904	4.73217	0	14.6862	0.306611	87.1381	0.884296	high
TCGA-49-4510	2.45479	1	5.13524	1.69091	0.69711	0.185633	13.3002	3.76665	0.0577905	8.04686	0.188426	135.203	0.736142	high
TCGA-MP-A5C7	6.1589	0	4.7156	2.99898	0.057444	0.0957746	14.357	13.0997	0.35885	11.1908	0.262816	209.179	0.38925	low
TCGA-55-8299	1.28493	1	9.82662	2.58973	0.393978	0.431209	10.7836	3.69092	0.0247105	12.096	1.25143	122.136	0.742181	high
TCGA-44-7661	1.52603	1	16.9915	1.8973	0.715014	0.404236	7.02307	3.57212	0.0883123	13.302	2.80383	165.726	0.884992	high
TCGA-75-6206	7.09589	0	9.43351	1.77391	0.219266	0.0386203	6.09368	5.79998	0.0310645	7.02741	0.270622	113.781	0.615362	low
TCGA-80-5608	7.7589	0	2.83982	0.967357	0.239143	0.411135	12.4939	3.44515	0.0833638	6.46865	1.0402	134.704	1.00274	high
TCGA-55-6984	2.08219	1	4.93499	1.21026	0.208738	0.128792	14.9801	3.10539	10.3816	9.45463	4.14609	269.503	1.63643	high
TCGA-97-A4M2	1.70959	0	6.28497	2.54677	1.1686	0.194806	9.20605	8.17166	0.310908	8.03786	0.954581	126.197	0.481695	low
TCGA-50-6673	0.060274	1	65.0372	2.02433	0.152308	0.195451	6.40519	4.15867	0.013101	10.004	1.05762	101.969	0.856616	high
TCGA-L9-A743	1.81918	0	8.93361	2.07944	0.273539	0.164324	9.29232	8.69931	0.124947	8.45693	0.472778	135.156	0.552652	low
TCGA-05-4433	2	0	6.72605	1.55824	0.187583	0.280838	15.4538	4.24563	13.2874	8.34839	1.07454	172.017	1.61694	high
TCGA-91-6829	3.44658	1	9.89081	2.44407	1.87621	0.600167	9.24219	6.99633	0.038295	23.3973	0.148272	57.1014	0.642899	low
TCGA-44-6779	1.36986	1	35.2096	1.18569	0.0160613	0.1093	7.52577	5.68484	0	20.1904	0.677732	243.424	0.955817	high
TCGA-L4-A4E5	1.58356	0	42.0067	2.0855	1.81804	0.0837116	6.6761	7.90906	0.0980303	17.9856	6.93747	164.365	0.65639	high
TCGA-53-7624	2.85753	1	200.109	1.8889	0.0546684	0.156252	15.0133	4.07265	0.0493752	23.5854	3.0354	415.913	1.89945	high
TCGA-55-1594	3.2274	0	173.078	1.7038	0.381779	0.75683	6.36089	1.19182	0.144922	17.0209	1.48211	83.0278	2.07838	high
TCGA-50-5941	4.03836	0	14.6519	1.86092	0.340305	0.130373	5.67484	4.62255	0.273205	13.5964	0.696389	144.722	0.731151	high
TCGA-55-7726	1.7863	0	66.3159	1.67204	0.0818513	0.753081	8.22946	3.05713	0.0295704	19.0385	3.70572	290.829	1.57727	high
TCGA-55-6979	0.649315	1	23.0026	2.51385	0.549192	0.220307	10.1819	3.42	0.00870206	14.6418	0.491917	188.997	0.733629	high
TCGA-44-5645	2.33425	0	33.2452	4.64308	0.396363	1.13199	7.09533	6.56262	0.560229	15.9431	0.0753758	70.7733	0.629497	low
TCGA-44-3396	3.09589	0	8.74572	2.23076	0.335479	0.479117	6.62586	3.7892	0.030438	11.4636	0.0642824	111.749	0.774767	high
TCGA-L9-A5IP	0.158904	1	18.0596	0.94672	0	0.850913	18.5318	3.1722	1.05384	9.64998	4.04233	916.757	2.15252	high
TCGA-69-8253	1.16712	0	3.14202	2.36006	0.230369	0.0790669	10.8502	4.25418	0.0301542	7.08449	2.15641	514.15	0.724945	high
TCGA-86-A4P7	1.13699	0	15.0704	2.35862	2.62386	0.222207	8.0496	6.4469	0.111176	9.80284	0.804275	88.2287	0.489387	low
TCGA-55-7574	2.72603	1	6.09044	2.9677	2.16565	0.627951	6.64318	5.26885	0.151185	11.5034	0.97317	94.5351	0.566271	low
TCGA-55-8620	1.0274	1	0.478764	6.60386	0.268533	0.149516	5.39744	12.8868	4.96824	17.6476	0.0654487	430.88	0.249842	low
TCGA-50-5066	3.95068	0	4.31578	1.79795	1.01233	0.183895	13.9675	4.91448	0.102062	18.3829	0.314555	260.17	0.759335	high
TCGA-97-7554	2.12329	0	28.6273	1.29433	1.8023	0.118502	8.43732	2.04275	0.0366975	9.22571	0.0974308	268.737	0.855377	high
TCGA-50-6595	0.517808	1	57.7754	1.19639	0.0629281	0.565273	5.73997	2.12974	0.00757802	15.1395	0.736456	216.036	1.42326	high
TCGA-MP-A4T7	0.457534	1	5.74467	1.75279	0.48929	0.07901	15.6953	3.80749	0.0848876	6.74588	5.08473	203.69	0.79689	high
TCGA-49-4514	4.65753	0	2.24166	1.18358	0.0503389	0.119898	13.0232	3.00348	0.0454649	7.64841	0.387272	418.01	0.964384	high
TCGA-50-5946	4.43014	0	33.8993	2.54023	1.74725	0.306214	6.00014	6.02175	0.0979101	20.9651	0.668792	67.5409	0.618941	low
TCGA-55-8621	1.41096	0	8.97075	2.00414	1.30435	0.291749	8.63632	9.27088	0.0669696	9.27577	1.44263	91.5508	0.530015	low
TCGA-55-7573	1.33425	0	18.6036	2.11357	0.402424	0.261489	8.83208	11.85	0.0390817	15.6654	0.381321	58.6367	0.514648	low
TCGA-S2-AA1A	1.40548	0	4.27748	2.07769	0.319025	0.4481	5.96874	8.09567	0.161356	7.32973	0.0832993	72.5726	0.603629	low
TCGA-05-5423	0.413699	0	10.9189	1.8597	3.28747	0.0788587	9.74093	4.84033	0.00758408	11.3965	0.0616651	204.609	0.534568	low
TCGA-50-6591	0.326027	1	234.616	3.95009	2.00711	0.42203	6.91594	1.95276	0.108549	26.226	0.641635	103.201	1.21208	high
TCGA-MP-A4TE	2.45479	1	4.65578	0.857835	0.0403938	0.351856	12.4439	7.07509	0.0632367	4.81709	3.11327	156.31	0.887304	high
TCGA-38-4632	3.71781	1	10.8635	1.80577	0.0871044	0.0750831	14.5678	6.44989	0.0174824	13.8658	0.0439977	126.851	0.675586	high
TCGA-99-8033	1.79726	1	14.1905	1.30628	0.0516686	0.185965	21.1042	3.20474	0.148639	18.1897	1.18849	406.456	1.1521	high
TCGA-55-6980	5.77808	0	12.609	1.77551	0.0331266	0.20289	6.9426	5.27069	0.00997306	12.4947	0.4402	118.786	0.73937	high
TCGA-05-4244	0.003	0	20.308	1.49797	1.32465	0.0692742	4.89972	8.68424	0.117872	10.3126	1.13182	101.817	0.561174	low
TCGA-91-8497	1.18904	1	9.12736	3.13154	0.305676	0.376241	8.58473	8.08197	1.91255	8.66607	0.563901	89.8304	0.538922	low
TCGA-86-7953	2.73151	0	12.2311	2.20734	0.0834572	0.340765	9.5571	14.4213	0.0425201	14.3388	3.13697	174.093	0.510506	low
TCGA-86-8055	0.339726	1	71.3593	2.31047	0.114236	0.542448	9.01979	6.58484	0.0420342	15.0429	0.45274	105.517	0.906439	high
TCGA-73-4668	1.27945	0	15.5803	0.989649	1.40734	0.106554	7.95417	3.42136	0.0561182	16.8834	0.209676	63.6907	0.827667	high
TCGA-78-8640	19.3479	0	1.06284	2.12505	0.163439	0.181135	10.1463	6.50894	0.09138	14.0432	0.481724	292.148	0.672935	high
TCGA-95-7947	1.30685	0	8.04369	2.31574	0.168067	0.0648113	12.1629	2.25672	0.274073	23.8963	0.494667	232.117	0.829849	high
TCGA-86-8359	1.21644	1	3.24244	1.27717	0.0364308	0.0892506	7.52721	5.69816	0.0292475	7.63274	2.03269	173.186	0.75035	high
TCGA-50-5051	1.30959	1	1.99669	2.08418	0.145323	0.33804	17.346	11.2848	0.0397733	5.46356	0.206354	455.921	0.595592	low
TCGA-NJ-A7XG	1.69041	0	7.26122	1.83301	0.118028	0.137691	8.08541	8.878	0.0812189	4.92539	0.218161	87.2824	0.540969	low
TCGA-86-8056	0.380822	0	12.4249	2.89717	2.02537	0.372341	10.0384	12.309	0.0883704	13.8477	0.622724	192.132	0.399859	low
TCGA-78-7146	0.473973	1	24.5329	1.34862	0.222265	0.0488671	11.7581	12.2126	0.0463256	16.7368	1.30339	303.326	0.638862	low
TCGA-91-8499	0.0986301	0	0.191408	5.66772	0.0648672	0.335489	8.17122	0.717211	0.0624922	25.5133	0.184494	157.019	0.467478	low
TCGA-55-6970	1.27123	1	5.64369	1.38515	0.616694	0.0901189	11.0117	2.3808	0.0273606	13.8421	2.33059	214.97	0.901427	high
TCGA-86-7701	2.59452	0	2.24177	1.77555	0.23269	0.500961	7.29297	2.02512	0.0254739	16.5823	0.522744	111.835	0.977689	high
TCGA-55-8301	1.46301	0	13.7535	1.75802	0.974189	0.18517	12.0174	4.60313	0.0960771	11.7057	0.185997	154.224	0.723233	high
TCGA-91-6835	0.216438	0	21.0201	2.37574	2.07967	0.547755	9.71232	5.35516	0.0927559	15.1476	0.830501	119.047	0.684713	high
TCGA-55-7725	1.21096	0	16.9861	3.75438	4.61801	0.0936631	11.3661	4.21223	0.0654256	12.8292	0.0253317	199.179	0.34352	low
TCGA-50-5931	1.18904	1	7.22926	1.94408	0.280085	0.225258	8.82436	7.15832	0.0459938	23.4838	1.32373	225.033	0.741366	high
TCGA-55-6971	3.83562	0	5.78101	2.98143	0.849477	0.262972	4.34155	3.97524	0.180524	12.5011	0.691194	89.2159	0.563696	low
TCGA-50-5933	6.55616	1	50.9924	1.19043	0.275732	0.303112	7.70986	3.94667	0	18.8833	1.41666	124.738	1.12504	high
TCGA-44-A47G	0.961644	0	10.2349	2.16914	0.193046	0.201436	6.72219	8.97303	0.0516607	8.25461	0.645071	193.534	0.555623	low
TCGA-78-7155	3.20822	1	0.996275	2.68491	0.143512	0.823623	6.48015	0.225759	0.0288037	31.4351	0.200742	91.4581	1.14166	high
TCGA-49-4505	1.1726	1	19.0489	2.50032	0.389089	0.0656928	6.65397	6.31554	0.0326209	10.0172	0.0884119	131.118	0.5471	low
TCGA-97-8552	1.71507	0	11.9961	2.24523	0.468583	0.176143	7.69904	17.1645	0.181377	7.56785	0.730874	79.6474	0.343898	low
TCGA-55-A493	0.0767123	0	29.6035	1.25068	0.226578	0.231285	4.75904	8.81523	0.147795	13.2363	3.06148	94.2515	0.766801	high
TCGA-50-5932	3.38356	1	15.1764	1.12439	0.183976	0.0718533	7.14079	1.98993	0.0192652	15.5293	1.02377	56.9407	0.9422	high
TCGA-05-4430	2.08493	0	5.64708	1.86955	3.57697	0.145888	10.1147	4.80277	0.0217551	10.3304	0.668243	105.433	0.510738	low
TCGA-55-7284	0.665753	1	12.1006	1.9339	1.01496	0.192049	12.3399	5.80379	45.7972	9.82465	1.05757	84.9128	5.84532	high
TCGA-49-4506	2.73699	1	3.24987	0.860281	0.107005	0.0582551	31.8669	0.63484	0.0451007	7.79981	5.36216	494.624	1.39814	high
TCGA-78-7161	0.79726	1	4.52494	1.97617	0.171862	0.22698	3.48258	4.63466	0.0766527	14.6975	1.13373	66.6671	0.708495	high
TCGA-62-A46P	1.6274	1	3.34	3.06913	0.136095	0.303777	9.82229	5.21156	0.065556	5.40495	0.215749	218.298	0.564476	low
TCGA-49-6761	0.969863	0	78.959	0.830999	1.45792	0.0865865	4.43327	3.27932	0.24739	19.2131	1.55729	332.326	1.21382	high
TCGA-69-7980	1.12603	0	10.6711	2.57873	1.77877	0.455412	6.64505	5.6187	0.0898763	6.31798	2.09372	99.8755	0.573329	low
TCGA-49-6745	1.43014	0	18.3834	1.04399	0.137647	0.168608	6.9267	4.99126	0	11.5527	1.06812	149.072	0.882923	high
TCGA-38-4631	0.969863	1	2.10654	4.87787	0.0146166	0.3183	17.9823	5.14394	0.589662	15.136	0.374833	262.032	0.462332	low
TCGA-38-4626	10.0658	0	7.66193	2.06487	0.473644	0.0953427	9.38237	7.1378	0.0191724	7.59224	0.282083	114.918	0.552742	low
TCGA-55-7227	2.60822	1	14.2454	2.75184	1.03177	0.342583	4.49122	4.51761	0.075096	12.1318	0.105731	132.875	0.604801	low
TCGA-55-A57B	1.49589	0	61.1997	2.7562	0.742012	0.176733	6.61488	14.4881	0.27494	10.7955	0.196272	93.9432	0.413651	low
TCGA-44-A4SS	1.13699	0	5.36183	1.75111	0.0748218	0.154207	14.0313	12.7983	2.39416	9.35542	0.0747566	201.681	0.57007	low
TCGA-05-4424	2.50137	0	5.33569	2.89735	3.3724	0.132689	9.39996	4.43321	0.0419293	15.5857	0.967104	84.9543	0.439806	low
TCGA-99-8028	3.06301	0	5.4302	1.92358	0.911436	0.204952	8.49427	6.54015	0.0429489	7.29669	0.221722	191.572	0.602687	low
TCGA-75-5146	6.48767	0	2.98783	2.43751	0.545988	0.0688735	12.7494	6.37434	0.00801826	16.478	0.0776135	104.014	0.554851	low
TCGA-91-6849	0.0958904	0	5.35363	2.56472	0	0.204189	11.6109	14.2926	0.0107539	6.75109	0.0749469	323.423	0.416146	low
TCGA-44-7669	1.5726	1	7.30338	1.75097	1.41901	0.519153	9.16621	2.418	0.478155	40.1367	0.30198	180.625	1.13738	high
TCGA-44-2662	3.50685	0	12.7695	1.64967	0.356215	0.873456	11.514	4.01067	0.317201	23.1622	0.08845	75.4375	1.19109	high
TCGA-73-7499	4.19452	1	7.54692	3.56569	0.775561	0.273666	22.896	6.36643	0.0216194	19.6494	0.165739	595.684	0.62767	low
TCGA-55-8505	1.20548	0	6.09762	1.41735	0.0344643	0.365876	17.3606	3.95774	19.4857	13.1218	2.46396	218.099	2.63715	high
TCGA-95-7948	1.30411	0	20.7602	1.74165	0.319178	0.0416313	5.66113	5.96689	0.0440419	9.41753	0.196877	103.075	0.641769	low
TCGA-95-7043	1.37808	1	12.7375	1.69212	0.0304228	0.0165626	6.76017	9.02463	0.0183181	8.91192	0.0390085	725.766	0.701567	high
TCGA-50-5044	1.70959	1	3.69151	0.907453	0.0912544	1.76779	12.066	6.33679	0.0183153	7.88722	0.269473	455.084	1.91509	high
TCGA-05-5425	2.41644	0	7.01163	1.44194	0.142586	0.131367	13.0218	2.9874	1.00383	12.0719	1.81548	143.253	0.929266	high
TCGA-91-6831	0.849315	0	13.2228	4.46622	1.99227	0.549895	5.93246	5.70136	0.117441	28.9149	1.32192	85.3769	0.466613	low
TCGA-97-8175	1.50959	0	7.33806	1.11364	0.213767	0.0634788	13.7	4.31918	0.050705	7.44856	0.746022	173.801	0.822518	high
TCGA-86-7714	1.71233	1	28.2991	3.36579	0.072749	0.0792113	5.71493	4.26702	0.0109509	11.9985	0.12296	108	0.538885	low
TCGA-55-8090	1.63836	1	18.4019	1.3518	0.342333	1.55309	6.51612	6.1179	0.0850673	7.54717	1.89766	145.115	1.4571	high
TCGA-55-8507	1.14521	0	4.26351	2.29224	0.427056	0.205669	12.2618	3.92745	0.00659328	10.3509	0.34463	99.5493	0.663894	high
TCGA-55-8205	1.6411	0	13.3782	3.06372	0.254135	0.15838	6.78711	3.32748	0.128858	19.3677	0.739023	146.358	0.643713	low
TCGA-05-4390	3.08493	0	12.7093	1.69243	0.051494	0.353931	9.7378	3.21127	0.00775136	11.4154	3.11225	74.3428	0.92717	high
TCGA-83-5908	2.25753	0	21.1498	2.59449	0.264102	0.306049	5.0082	2.85394	0.0908689	21.4439	2.09163	193.487	0.841686	high
TCGA-05-4422	1	0	4.01443	2.60054	0.0322114	0.10668	17.4433	5.31328	14.3944	6.38163	0.116396	264.861	1.21699	high
TCGA-50-5045	5.95616	1	6.23696	1.76905	0.406643	0.21094	15.328	5.57097	0.157071	9.582	0.615309	189.921	0.73258	high
TCGA-91-6836	1.14247	0	17.8927	2.47616	1.18174	0.0694823	3.19898	13.3273	0.017077	27.8076	3.67625	411.991	0.494838	low
TCGA-55-A491	1.71507	0	8.87736	0.894807	0.0402196	1.51083	7.01403	7.92447	0.0423796	7.23847	0.775897	109.684	1.38114	high
TCGA-93-7347	1.87123	0	13.9154	1.72751	0.806468	0.12972	8.3542	8.14572	0.0838743	9.92218	0.240997	205.779	0.599774	low
TCGA-MP-A4T9	3.46575	1	50.9844	1.81581	1.07734	0.202489	7.39091	5.54542	0.036038	9.46684	3.99264	72.3193	0.77211	high
TCGA-97-7547	5.38356	0	9.82014	2.59713	0.0677816	0.166056	14.609	14.9176	0.031743	9.58692	0.370468	137.382	0.386529	low
TCGA-05-4417	1.24658	0	12.6122	1.70904	0.149116	0.230013	7.14368	4.74175	0.0299285	8.83012	2.96359	142.354	0.794556	high
TCGA-62-A46R	4.72603	1	48.4169	2.84045	0.0507001	0.104887	5.04962	4.06756	0.0610548	14.0282	2.14173	167.244	0.71355	high
TCGA-05-4395	0.003	1	35.8299	0.736999	0.0588457	0.105967	6.50249	5.98754	0.0163532	8.52306	1.72328	335.787	0.988113	high
TCGA-35-4123	0.49863	0	10.4249	1.29936	0.0727285	0.085788	15.2602	4.50008	0.00973135	12.6383	2.65443	212.21	0.896274	high
TCGA-55-7576	1.83562	0	12.0894	1.81045	2.95762	0.0987998	8.53397	6.29938	0.0324862	16.3347	1.03026	203.642	0.554825	low
TCGA-97-A4M5	1.73699	0	5.52943	1.88109	1.01023	0.357928	8.3772	5.95137	4.47037	6.61841	2.39254	109.384	0.829721	high
TCGA-35-4122	0.616438	0	2.50892	1.39274	0.0313003	0.0426009	23.1159	5.47074	0	10.817	0.142292	182.497	0.773523	high
TCGA-55-A48Z	1.78356	0	42.9696	2.46382	1.03593	0.214102	6.10798	4.99878	0.11551	11.1239	1.20977	196.713	0.683002	high
TCGA-86-6851	0.490411	0	13.1949	1.43917	1.1909	0.115081	6.88757	3.08308	0.161339	10.4038	5.29449	71.764	0.815772	high
TCGA-05-4389	3.75068	0	2.46573	2.05764	2.9922	0.0669699	16.167	9.6023	1.04896	10.5958	0.416993	390.833	0.471921	low
TCGA-MN-A4N1	2.26575	0	17.1709	1.85054	0.459528	0.352924	14.0383	6.81573	0.0741133	11.4062	5.57458	166.879	0.820941	high
TCGA-55-7570	2.25753	0	0.359898	4.74412	0.179397	0.940037	11.7573	5.72076	0.135022	24.8186	0.150562	273.212	0.624333	low
TCGA-55-A4DF	1.20548	1	2.25088	6.18417	0.93561	0.548743	10.9374	7.53676	0.423962	24.0392	0.328303	187.509	0.321168	low
TCGA-78-8648	3.31233	1	4.32778	1.50375	0.440587	0.356046	7.33423	4.28847	0.0248705	7.37357	0.34666	76.6707	0.781102	high
TCGA-86-8281	0.003	0	5.14086	1.26505	0.151213	0.114129	9.86402	5.87111	0.0662166	8.9787	0.213116	359.07	0.799446	high
TCGA-86-8280	1.92055	0	21.3495	2.16829	0.3984	0.341116	8.39883	7.13973	0.0523382	12.9732	0.182381	90.4367	0.659692	high
TCGA-50-8460	2.27123	0	8.08334	1.22736	2.07038	0.0555245	6.08683	11.3453	0.0184229	4.91523	0.168815	96.5102	0.436799	low
TCGA-55-8097	1.30411	0	14.1212	3.62275	2.46772	0.31315	5.24177	4.53296	0.215341	10.607	0.245961	125.09	0.4345	low
TCGA-55-A490	0.271233	1	33.3704	0.77516	0.709739	0.278202	8.51098	8.26199	0.0227918	8.28267	0.95747	66.8421	0.797074	high
TCGA-86-7711	2.86575	1	6.28956	1.25186	0.0738201	0.151481	9.89106	18.464	0.00683821	15.4787	0.0529529	218.496	0.445715	low
TCGA-MP-A4TK	1.59452	1	27.6673	1.54637	1.32147	0.354575	8.76442	4.67093	0.0284171	9.0206	2.14552	124.092	0.817409	high
TCGA-50-5942	5.06027	0	30.7226	2.55104	2.48851	0.123724	5.07831	6.74915	0.0068419	10.7163	0.0768231	75.2497	0.457314	low
